# Supplementary material for: Identification of novel genes potentially involved in somatic embryogenesis in chicory (Cichorium intybus L.)
Source: BMC Plant Biol. 2010 Jun 22;10:122. doi: 10.1186/1471-2229-10-122 (PMC3017773; doi:10.1186/1471-2229-10-122)
Supplement: Additional file 2 — Log2(ratio) data sets of significant transcriptome analyses. a: putative morphogenetic-related genes specifically expressed in K59 or C15 genotypes. b: putative cell-reactivation and stress response-related genes showing common regulations in K59 and C15 genotypes. c: genes without a direct role in cell reactivation or morphogenesis and whose expression is specifically modified in response to β-Glc Y. Data columns: K59 d4 vs. K59 d0; C15 d4 vs. C15 d0; K59 4 d in vitro induction in presence of β-GlcY vs. K59 4 d in vitro induction in absence of β-GlcY; C15 4 d in vitro induction in presence of β-GlcY vs. C15 4 d in vitro induction in absence of β-GlcY; K59 d0 vs. C15 d0; SAM score for differentially expressed genes. [file 1471-2229-10-122-S2.XLS]

## Sheet: Feuil1
Additional file 2. Log2(ratio) data sets of significant transcriptome analyses
Line	Gene ID	K59d4 /K59d0	C15d4 /C15d0	K59Y+ /K59Y-	C15Y+ /C15Y-	K59d0 /C15d0	SAM score	Accession no	Hit Arabidopsis	Gene function
(a) Genes differentially expressed in K59 and C15
	receptors and signal transduction
1	E009_E8	1.44213	0.306302	0.0278742	-0.0252106	-0.0258116	-8.6811	DT213108	AT4G34960	peptidylprolyl isomerase
2	E012_E4	1.39383	0.211835	-0.00808084	-0.0885252	0.019597	-7.62089	DT213310	AT5G55000	FH protein
3	E010_D10	1.92042	0.340283	-0.0581537	0.0115618	0.308335	-8.11075	DT213172	AT3G01280	voltage-dependent anion channel protein
4	E002_E12	1.77789	0.228328	0.0216139	0.0382525	0.455491	-4.69356	DT212625	no hits found	nuclear receptor
5	N101_H11	1.3458	-0.0910127	0.174664	0.0592113	-0.157987	-9.20063	DT210890	AT2G26530	AR781
6	N104_B1	1.34763	0.262257	-0.987352	-1.27611	-0.0772929	-12.8749	DT211027	AT2G41870	remorin
7	N103_A5	-1.96404	0.0774315	-0.0201318	-0.0928563	0.217339	2.75922	DT210956	AT2G28840	receptor-like kinase
8	E017_B10	-1.7511	0.113993	0.105104	0.115446	0.291914	2.53296	DT213649	AT4G39800	myo-inositol-1-phosphate synthase
	transcription regulation
9	E013_B9	1.56536	0.46892	-0.0177178	-0.0904203	0.0137677	-6.221	DT213360	AT5G56740	histone acetyltransferase HAT B
10	E017_C1	1.45917	0.31902	0.122288	-0.0197867	0.133413	-9.83852	DT213652	AT5G61990	pentatricopeptide repeat protein
11	N102_G9	1.60098	0.332875	0.307382	0.0517618	0.288266	-8.74519	DT210944	no hits found	RNA helicase superfamily II
	cell rescue and redox processes
12	E006_F5	1.26827	0.209051	-0.0476472	-0.0394023	-0.0261396	-7.587	DT212916	AT5G13010	putative DEAH-box RNA helicase
13	E017_H3	1.65011	0.285935	0.224131	0.175158	0.214913	-8.19125	DT213699	AT4G10270	wound-responsive family protein
14	E006_G11	1.36951	0.302645	0.0114001	-0.0839576	0.0154168	-5.42444	DT212931	AT1G77490	stromal ascorbate peroxidase
15	E011_H3	1.63898	0.0747436	-0.00441595	-0.0934916	-0.238012	-7.70951	DT213269	AT1G75280	isoflavone reductase
16	E017_A6	1.49878	0.467692	0.0589752	0.0401153	0.120327	-5.95714	DT213638	no hits found	polyphenol oxidase
17	N104_E6	-2.73501	-0.226546	1.227	1.26833	0.458205	2.46331	DT211058	AT5G02380	metallothionein 1
18	E016_D9	-2.1682	0.0628937	0.203946	0.0680196	-0.465934	2.92098	DT213593	AT4G38740	cyclophilin
19	E004_A9	-1.52538	-0.0719	0.0767128	0.0291679	0.0531546	2.96205	DT212733	AT3G51030	thioredoxin H-type
20	N104_C2	-1.52221	-0.0878525	0.0489206	0.0861204	0.075	2.67407	DT211036	AT1G02920	glutathione S-transferase
21	E013_D3	-1.71722	-0.344754	0.222604	-0.0580241	-0.494933	2.21439	DT213375	AT5G64120	peroxidase
22	N102_D12	0.122341	1.48472	0.0864729	0.105952	0.355653	7.32481	DT210922	AT2G02100	defensin SD2
	cell cycle-related
23	E016_B4	1.34406	0.534472	-0.0571481	-0.00260145	0.00801959	-7.96174	DT213567	AT3G16060	kinesin 10
24	E016_C9	2.12725	0.24505	0.189734	0.0678687	0.176879	-6.15249	DT213581	AT5G53400	salt tolerance protein 5
25	E012_G3	1.92998	0.191792	0.0244709	-0.144389	0.0301692	-13.2869	DT213327	AT5G02820	meiosis specific topoisomerase
26	E017_G10	1.56285	0.127412	0.172171	0.12825	0.13448	-12.2345	DT213696	AT5G40770	prohibitin
27	E016_H3	1.50386	0.251685	-0.0511021	-0.00287697	-0.141048	-2.05975	DT213626	AT5G46280	DNA replication licensing factor MCM3
28	E008_B12	-1.95547	-0.358776	0.0896339	-0.0414006	-0.23529	2.39021	DT213023	AT2G19760	profilin
	cell wall modifications
29	E005_B11	2.09029	-1.2863	-1.15361	-1.15736	0.189034	-18.6191	DT212818	AT2G33790	AGP
30	E011_H10	1.74801	0.146958	0.0263968	-0.0358169	0.0803955	-19.7655	DT213275	AT2G02880	mucin -related
31	E012_B9	1.55726	0.362048	-0.145978	0.299826	0.342697	-3.46578	DT213288	no hits found	mucin-like
32	E011_F4	1.19039	0.302776	0.0109944	0.0532124	-0.0399553	-3.18785	DT213254	AT5G16270	similar to heparanase
33	E017_D6	1.06687	0.272253	0.0742354	-0.178128	0.07257	-5.7304	DT213665	AT3G45970	expansin
34	E017_F4	1.72	0.168523	0.103058	0.140777	0.070783	-14.4585	DT213684	AT2G45380	glycine-rich protein
35	E012_H2	1.45523	0.154085	0.0502007	-0.125453	0.0521763	-23.2037	DT213336	AT4G23820	polygalacturonase
36	E007_B4	1.15137	0.186894	0.184984	-0.135927	-0.0736671	-10.5673	DT212947	AT3G49220	pectinesterase
37	E007_E2	-1.11157	-0.110797	0.192758	0.27111	0.946687	2.02315	DT212973	no hits found	HyPRP
	development
38	E012_B2	1.29531	0.188703	0.0340193	0.0273589	0.00676539	-8.78343	DT213285	AT4G26500	EMB1374
39	E002_E2	1.3307	0.161009	-0.0779441	-0.115402	-0.0165906	-8.56678	DT212618	AT1G33060	NAM 1
40	E006_F7	1.43685	0.246117	0.0406349	-0.0745899	0.0107188	-6.61654	DT212917	AT2G17150	nodule inception protein
41	E011_A2	2.03946	0.24141	-0.0449752	-0.0746321	-0.0900339	-2.74518	DT213215	no hits found	ZOG1
42	N104_F11	0.186923	1.76709	-1.01839	-1.32193	0.163499	6.67331	DT211070	AT1G75750	snakin 2
	ribosomal proteins and translational activities
43	E007_B3	1.55992	0.338502	-0.0640331	0.00712903	0.229164	-7.54285	DT212946	AT3G03960	cpn60 chaperonin
44	E017_B4	1.41078	0.106067	0.0974394	0.0387405	0.117828	-9.90765	DT213644	AT3G11830	chaperonin
45	E001_G12	-1.55971	0.106987	0.000905035	0.259801	0.158711	2.97225	DT212566	AT1G14320	60S ribosomal protein L10
46	N104_E11	-1.69542	-0.0477493	0.190352	0.0410114	0.205404	2.11803	DT211061	AT5G04800	40S ribosomal protein S17
47	E007_A9	-1.94448	-0.0189197	0.0622694	0.0505358	0.145674	2.56038	DT212942	AT3G48930	40S ribosomal protein S11
48	N103_G2	-2.06337	-0.189824	0.041991	0.0245492	0.0130067	2.72172	DT211003	AT4G33865	ribosomal S29 - like protein
49	N102_F1	-1.2046	-0.207324	0.0463746	0.139743	0.423957	-2.26047	DT210931	no hits found	60S acidic ribosomal protein
50	E012_A3	-1.07502	-0.380016	0.115826	0.0616517	0.149722	-2.13728	DT213278	AT5G61170	40S ribosomal protein S19
51	E014_G12	-2.95326	-0.196811	0.0667207	-0.0225501	0.238019	2.81127	DT213474	AT1G54290	translation initiation factor B04
	ubiquitination and proteasome activity
52	E001_E6	1.67547	0.227149	-1.02598	-1.23265	0.262073	-5.89174	DT212545	AT5G20000	26S proteasome AAA ATPase subunit 6
53	E017_E4	1.59365	0.0824839	-0.0240788	-0.0575714	0.0676655	-11.7475	DT213674	AT3G05530	26S proteasome AAA-ATPase subunit RPT5a
54	E017_H4	1.3748	0.309091	0.113019	-0.0486112	0.166521	-8.4606	DT213700	AT1G67480	kelch repeat-containing F-box protein
55	E017_B3	1.19825	0.2429	0.127222	0.0319888	0.180579	-8.62168	DT213643	AT3G47550	C3HC4-type RING finger protein
56	E014_H11	1.03606	0.086054	0.120252	0.0278935	0.1505	-5.09226	DT213484	AT3G18930	C3HC4-type RING finger protein
57	E017_D8	1.18906	0.12429	0.085783	-0.0378429	0.206316	-10.0048	DT213667	AT3G05200	RING/C3HC4/PHD zinc finger protein
58	N104_F8	-1.21681	1.58155	0.0887237	0.304129	0.0650293	6.20198	DT211068	AT4G03510	E3 ubiquitin ligase
59	E012_B12	-1.251	-0.219971	0.200412	0.167008	0.107723	-2.17883	DT213291	AT5G48655	RING zinc finger protein
	energy production
60	N104_B10	1.80295	0.257703	0.166737	0.296549	0.312332	-7.08488	DT211033	AT5G49460	ATP citrate lyase
61	A025_A12	1.16583	0.28672	0.00155107	-0.00491723	0.136701	-11.1902	DT212215	no hits found	ubiquinol-cytochrome C reductase
62	E006_G1	1.27801	0.0541446	0.120615	-0.174242	-0.245735	-10.027	DT212921	AT1G79750	NADH-cytochrome b5 reductase
63	E006_H4	1.44623	0.183192	-0.013327	-0.156722	-0.0868877	-10.87	DT212935	AT4G36750	quinone reductase
64	E006_E10	1.72335	0.189652	-0.0925571	-0.0925358	-0.0965823	-11.8184	DT212911	AT3G47420	glycerol-3-phosphate transporter
65	E006_E2	1.24164	0.249317	-0.00878241	-0.132276	-0.0641976	-3.17589	DT212905	AT1G79750	malate dehydrogenase
66	E017_E2	1.66985	0.320815	0.0256213	-0.064519	0.0455052	-8.83391	DT213673	AT4G17260	L-lactate dehydrogenase
67	E016_G6	1.54851	0.218221	-0.126787	-0.196696	-0.025	-10.689	DT213620	AT1G10970	ZIP4
68	E008_D9	-1.0071	-0.335309	-0.00257952	0.0314831	-0.0517373	-2.59498	DT213033	AT5G64040	PSI reaction center subunit
	metabolism
69	N101_E4	0.222911	1.25523	0.127557	0.102389	0.145474	3.67346	DT210860	AT1G24020	VSP
70	E002_B7	1.51372	0.254772	0.114741	0.224426	0.328542	-6.56996	DT212595	AT5G49630	amino acid permease 6
71	E016_F3	1.27676	-0.00866266	-0.201816	-0.198409	-0.214417	-12.7011	DT213608	AT3G58610	ILV5
72	E005_H8	-1.28836	0.136817	0.281793	0.17991	0.411294	2.56056	DT212866	AT3G23490	cyanate lyase
73	E009_D1	-1.06645	0.0417888	-0.0619589	0.19282	0.15056	2.69824	DT213093	AT4G31480	beta-COP
74	E004_H7	-1.24349	-0.113644	-0.0701118	0.0105265	0.0881528	2.35593	DT212800	AT5G10840	endomembrane protein 70
75	E009_B5	1.40233	0.34011	-0.00373291	-0.179905	-0.0991711	-8.56927	DT213078	AT4G16760	acyl-CoA oxidase
76	E009_A6	-1.28896	1.8406	-1.0889	-0.989595	0.198787	9.4713	DT213069	AT2G38540	SDI-9
77	E002_A7	-1.22093	0.0610961	-1.07907	-1.04891	0.217733	2.73975	DT212585	AT2G45180	DEA1
78	E011_F11	-1.90614	-0.115446	1.17514	1.04928	-0.200882	2.47424	DT213261	AT1G76490	HMG-CoA
(b) Genes commonly expressed in K59 and C15
	receptors and signal transduction
1	E004_F10	-3.0518	-1.18268	0.206392	-0.00865958	-0.489794	-1.11577	DT212780	AT3G43810	calmodulin
2	E010_A10	-1.67256	-1.16146	0.0259737	0.0191088	-0.0588937	0.0732381	DT213146	AT2G42590	14-3-3 protein
3	E002_A1	-1.25366	-1.05771	-0.071727	0.0545984	0.162176	0.669816	DT212577	AT4G32460	protein kinase C receptor
4	E014_D12	-2.88901	-1.83516	0.22851	-0.0156715	-0.0348004	-0.983778	DT213446	AT5G60660	MIP family protein
5	E001_G4	-3.63561	-2.36547	0.109417	0.247906	0.0690003	0.557081	DT212558	AT1G01620	MIP family protein
	transcription regulation
6	A025_C4	-3.15957	-1.87609	0.124328	0.229883	0.176004	0.769033	DT212229	AT5G02560	Histone H2A
7	E004_C10	-2.98312	-1.2064	0.270549	0.331866	0.1922	0.460436	DT212754	AT4G02840	small nuclear ribonucleoprotein SmD1
8	E010_F6	-2.91807	-1.56181	0.0406224	0.250206	0.184113	1.08071	DT213186	no hits found	RNA binding protein A
	temperature and culture stress
9	E012_D5	-1.95252	-1.62602	0.0131498	-0.114565	-0.0956148	-0.525836	DT213303	AT3G12580	heat shock protein 70
10	E016_H11	-3.49639	-2.5189	0.29623	0.246139	0.133483	-0.244449	DT213631	AT3G12580	heat shock protein cognate 70
11	N101_H8	-1.78937	-1.7882	0.0295118	0.141188	-0.558	0.627326	DT210887	AT2G41430	dehydration-induced protein ERD15
	development
12	E001_H2	-3.29217	-1.89479	0.139791	0.224482	-0.0439433	0.462286	DT212568	no hits found	dihydroflavonol reductase
13	E005_A3	-1.59155	-1.03441	0.0274814	-0.0736731	-0.166027	-0.494695	DT212804	AT5G22250	CCR4-associated factor
	cell division
14	E011_C12	-1.6161	-1.15344	0.0959029	0.0738836	0.217514	-0.0209067	DT213239	AT5G62700	beta tubulin
	cell wall
15	E015_F12	-1.01576	-1.10034	0.0426443	0.128733	0.15056	0.416747	DT213538	AT4G38710	glycine-rich protein
16	E003_G7	-1.63777	-1.40468	-0.137119	0.0760004	-0.3009	1.1025	DT212713	AT3G53260	PAL
17	E011_A6	-1.34253	-1.13546	0.0665692	0.173893	-0.0595899	0.512071	DT213219	AT1G26250	H - rich protein
18	E004_D1	-2.83413	-1.20186	0.115477	0.21205	0.443607	0.566811	DT212757	AT5G13870	endoxyloglucan transferase
19	E001_A11	-3.6375	-2.50959	0.108878	0.349462	0.0896483	1.3651	DT212510	AT2G05510	extensin-related protein
20	E011_A7	-1.59371	-1.86792	0.165387	0.257147	0.160968	0.702309	DT213220	AT2G40610	expansin 2
	ethylene synthesis and dormancy process
21	E008_B1	-1.89556	-1.25516	0.191403	0.137573	-0.154537	-0.154199	DT213016	AT4G01850	S-adenosylmethionine synthetase
22	N104_E3	-2.28281	-1.35812	0.0214797	0.196924	0.342	1.89375	DT211055	AT1G62380	ACC oxidase
23	A025_D6	-2.83829	-1.8898	-0.102114	-0.0130671	-0.460046	0.50931	DT212243	AT1G28330	dormancy-associated protein
	ribosomal proteins and translational activities
24	E015_B3	-1.87032	-0.999111	0.140001	0.227759	-0.0752577	0.642332	DT213495	AT1G59359	40S ribosomal protein S2
25	E005_A8	-2.89478	-1.21272	0.231319	-0.021052	0.0608538	-1.67422	DT212808	AT3G11250	60S acidic ribosomal protein P0
26	E014_E12	-1.68976	-1.45374	0.185378	0.00955239	-0.0386135	-0.828513	DT213454	AT1G56070	elongation factor 2
27	N101_B4	-2.10498	-1.21377	0.0710473	0.0380729	-0.271776	-0.0600519	DT210842	AT1G13950	translation initiation factor 5A
28	E001_D9	-2.1211	-1.44135	0.224994	0.084192	-0.114342	-0.889746	DT212540	AT5G60390	elongation factor 1 alpha
29	E017_A2	-2.24191	-1.17967	-0.0813874	0.12945	0.0484294	0.973065	DT213634	AT1G79750/AT3G16640	TCTP-Translation machinery-associated protein
30	E006_G5	-1.46685	-1.32848	-0.125486	0.0678713	-0.152004	1.15937	DT212925	AT1G49760	poly(A)-binding protein
31	E004_A3	-2.93589	-1.66412	0.0658021	0.0557123	-0.02	0.0541432	DT212729	AT5G28540	dnaK-type molecular chaperone
32	A025_F3	-2.37015	-1.24453	0.154886	0.016734	0	-0.775579	DT212262	AT3G49470	alpha NAC protein
33	E011_E1	-2.31082	-1.20623	0.0622596	0.219456	-0.326617	0.935577	DT213245	AT5G14670	ARF1 ADP-ribosylation factor
34	A025_A9	-1.55114	-1.3661	-0.0340618	0.170159	0.240126	1.52682	DT212213	no hits found	endoplasmic reticulum protein
	ubiquitination process
35	E015_H1	-3.3473	-1.36297	0.330179	0.452161	0.248651	1.08327	DT213549	AT4G27960	ubiquitin-conjugating enzyme UBC9
36	E010_G5	-3.21411	-1.32005	0.153843	0.127766	-0.045	-0.0688707	DT213195	AT2G02760	ubiquitin-conjugating enzyme E2
37	E017_D10	-1.96306	-1.37326	0.263374	0.26336	0.105613	0.070325	DT213669	AT5G20620	polyubiquitin
38	N102_D1	-2.71168	-1.58807	0.111662	0.0900302	0.0246708	-0.0228822	DT210914	AT4G05320	polyubiquitin
	light stress response
39	E007_F11	-4.4452	-3.81797	-0.0218301	0.0952023	0.124955	0.977101	DT212988	AT5G38410	RuBisCO small subunit precursor
40	N104_E4	-5.16537	-4.20075	0.0695794	0.284998	0.397	1.47117	DT211056	AT5G38410	RuBisCO small subunit
41	E008_F9	-2.36548	-1.2577	0.0890276	0.108002	0.0181287	0.174566	DT213048	AT1G61520	chlorophyll a/b-binding protein type III precursor
42	E008_D3	-3.25132	-2.177	0.161316	0.0756021	-0.0650701	-0.313147	DT213029	AT1G03130	photosystem I chain II
43	E003_D4	-2.76039	-1.58939	0.10116	0.28835	0.275007	1.60636	DT212685	AT3G62410	CP12 protein precursor
44	E001_F2	-1.10847	-1.28826	0.0191088	0.269013	0.499331	1.84494	DT212549	AT1G22710	sucrose transport protein SUT1 classif???
45	N101_C1	-4.22454	-1.78802	0.128861	0.168641	0.0828814	0.265915	DT210850	AT1G79750	malate dehydrogenase
46	E005_C9	-1.09659	-1.20531	0.120017	0.0702419	-0.309	-0.233147	DT212825	AT3G04120	cytosolic GAPDH
(c) Specific response to β-Glc Y on genes without a direct role in cell reactivation or morphogenesis
1	E012_E7	0.051176	0.266834	1.1172	1.09268	0.0976108	-0.146758	DT213313	AT5G06860	polygalacturonase inhibiting protein
2	E010_H12	0.0486195	0.241656	1.59285	1.59956	0.163499	0.0622325	DT213213	AT1G03220	extracellular dermal glycoprotein precursor
3	N101_E12	0.241007	0.224938	1.13024	1.1479	0.0565835	0.264695	DT210863	AT2G38870	similar to ZePI2
4	E017_B9	0.121507	0.325447	-1.06529	-0.997817	0.215102	0.36536	DT213247	AT4G11820	serine-type endopeptidase inhibitor
5	N102_E10	0.179796	0.141223	1.25486	1.108	0.111595	-1.06111	N102 E10	no hits found	20S proteasome alpha subunit B
6	E002_F2	0.200593	0.164753	1.05925	1.22016	0.175234	1.09888	DT212627	AT5G39580	peroxidase similar to AtATP24a
7	E017_C3	0.21292	0.0175372	-0.985996	-0.998216	0.0840643	0.0449315	DT213653	AT5G54500	quinone reductase
8	E002_A3	0.309971	0.18449	-1.03154	-1.43047	0.0976108	-1.25992	DT212581	AT1G79530	GAPDH
9	E001_C5	0.12212	0.176559	1.00959	1.15546	0.197446	1.34158	DT212527	AT1G03230	protein kinase family protein
10	E010_G4	-0.385389	-0.296797	1.19109	1.29267	0.111031	0.51872	DT213194	AT2G37550	similar to AtAGD6
11	E012_F12	0.0710255	0.00206789	1.07986	1.19147	0.389567	1.0943	DT213326	AT3G02550	similar to LBD41
